# Supplementary material for: Development and Immune Efficacy Evaluation of Two Live Triple-Gene-Deleted Vaccine Candidates Against Bovine Herpesvirus Type 1
Source: Animals (Basel). 2026 May 25;16(11):1606. doi: 10.3390/ani16111606 (PMC13255727; doi:10.3390/ani16111606)
Supplement: Supplementary file 1 [file animals-16-01606-s001.zip]

Archive with 1 entries (1 files):
- animals-4251919-supplementary.pdf
